# Supplementary material for: Stretchability and Melt Strength Enhancement of Biodegradable Polymer Blends for Packaging Solutions
Source: Molecules. 2025 Jul 31;30(15):3211. doi: 10.3390/molecules30153211 (PMC12348934; doi:10.3390/molecules30153211)
Supplement: Supplementary file 1 [file molecules-30-03211-s001.zip]

Archive with 1 entries (1 files):
- molecules-3745312-supplementary.pdf
